# Supplementary material for: The Putative GATA Transcription Factor SbGATA22 as a Novel Regulator of Dhurrin Biosynthesis
Source: Life (Basel). 2024 Apr 3;14(4):470. doi: 10.3390/life14040470 (PMC11051066; doi:10.3390/life14040470)
Supplement: Supplementary file 1 [file life-14-00470-s001.zip]

Archive with 1 entries (1 files):
- life-2879338-supplementary.pdf
